# Supplementary material for: Hypoxia truncates and constitutively activates the key cholesterol synthesis enzyme squalene monooxygenase
Source: eLife. 2023 Jan 19;12:e82843. doi: 10.7554/eLife.82843 (PMC9851614; doi:10.7554/eLife.82843)
Supplement: Figure 1—figure supplement 2—source data 1. [file elife-82843-fig1-figsupp2-data1.zip]

Archive with 32 entries (31 files):
- Annotated/
- Annotated/Fig. 1-2E GAPDH.tif
- Annotated/Fig. 1-2E HIF1a.tif
- Annotated/Fig. 1-2E SM.tif
- Annotated/Fig. 1-2F-HCT116 GAPDH.tif
- Annotated/Fig. 1-2F-HCT116 HIF1a.jpg
- Annotated/Fig. 1-2F-HCT116 SM.tif
- Annotated/Fig. 1-2F-HeLa GAPDH.tif
- Annotated/Fig. 1-2F-HeLa HIF1a.jpg
- Annotated/Fig. 1-2F-HeLa SM.tif
- Annotated/Fig. 1-2F-Huh7 GAPDH.tif
- Annotated/Fig. 1-2F-Huh7 HIF1a.jpg
- Annotated/Fig. 1-2F-Huh7 SM.tif
- Annotated/Fig. 1-2F-MDA-MB-231 GAPDH.tif
- Annotated/Fig. 1-2F-MDA-MB-231 HIF1a.jpg
- Annotated/Fig. 1-2F-MDA-MB-231 SM.tif
- Fig. 1-2E GAPDH.tif
- Fig. 1-2E HIF1a.tif
- Fig. 1-2E SM.tif
- Fig. 1-2F-HCT116 GAPDH.tif
- Fig. 1-2F-HCT116 HIF1a.jpg
- Fig. 1-2F-HCT116 SM.tif
- Fig. 1-2F-HeLa GAPDH.tif
- Fig. 1-2F-HeLa HIF1a.jpg
- Fig. 1-2F-HeLa SM.tif
- Fig. 1-2F-Huh7 GAPDH.tif
- Fig. 1-2F-Huh7 HIF1a.jpg
- Fig. 1-2F-Huh7 SM.tif
- Fig. 1-2F-MDA-MB-231 GAPDH.tif
- Fig. 1-2F-MDA-MB-231 HIF1a.jpg
- Fig. 1-2F-MDA-MB-231 SM.tif
- Figure 1-figure supplement 2-annotated source data.pdf
