# Supplementary material for: Hypoxia truncates and constitutively activates the key cholesterol synthesis enzyme squalene monooxygenase
Source: eLife. 2023 Jan 19;12:e82843. doi: 10.7554/eLife.82843 (PMC9851614; doi:10.7554/eLife.82843)
Supplement: Figure 1—figure supplement 3—source data 1. [file elife-82843-fig1-figsupp3-data1.zip]

Archive with 8 entries (7 files):
- Annotated/
- Annotated/Fig. 1-3B GAPDH.tif
- Annotated/Fig. 1-3B HIF1a.jpg
- Annotated/Fig. 1-3B SM.tif
- Fig. 1-3B GAPDH.tif
- Fig. 1-3B HIF1a.jpg
- Fig. 1-3B SM.tif
- Figure 1-figure supplement 3-annotated source data.pdf
