# Supplementary material for: Hypoxia truncates and constitutively activates the key cholesterol synthesis enzyme squalene monooxygenase
Source: eLife. 2023 Jan 19;12:e82843. doi: 10.7554/eLife.82843 (PMC9851614; doi:10.7554/eLife.82843)
Supplement: Figure 2—source data 1. [file elife-82843-fig2-data1.zip]

Archive with 16 entries (15 files):
- Annotated/
- Annotated/Fig. 2B GAPDH.tif
- Annotated/Fig. 2B V5.tif
- Annotated/Fig. 2C GAPDH.tif
- Annotated/Fig. 2C SM.tif
- Annotated/Fig. 2C V5.tif
- Annotated/Fig. 2D GAPDH.tif
- Annotated/Fig. 2D V5.tif
- Fig. 2B GAPDH.tif
- Fig. 2B V5.tif
- Fig. 2C GAPDH.tif
- Fig. 2C SM.tif
- Fig. 2C V5.tif
- Fig. 2D GAPDH.tif
- Fig. 2D V5.tif
- Figure 2-annotated source data.pdf
