# Supplementary material for: Hypoxia truncates and constitutively activates the key cholesterol synthesis enzyme squalene monooxygenase
Source: eLife. 2023 Jan 19;12:e82843. doi: 10.7554/eLife.82843 (PMC9851614; doi:10.7554/eLife.82843)
Supplement: Figure 3—source data 1. [file elife-82843-fig3-data1.zip]

Archive with 16 entries (15 files):
- Annotated/
- Annotated/Fig. 3A GAPDH.tif
- Annotated/Fig. 3A SM.tif
- Annotated/Fig. 3A V5.tif
- Annotated/Fig. 3B GAPDH.tif
- Annotated/Fig. 3B HIF1a.tif
- Annotated/Fig. 3B SM.tif
- Annotated/Fig. 3B V5.tif
- Fig. 3A GAPDH.tif
- Fig. 3A SM.tif
- Fig. 3A V5.tif
- Fig. 3B GAPDH.tif
- Fig. 3B HIF1a.tif
- Fig. 3B SM.tif
- Fig. 3B V5.tif
- Figure 3-annotated source data.pdf
