# Supplementary material for: Hypoxia truncates and constitutively activates the key cholesterol synthesis enzyme squalene monooxygenase
Source: eLife. 2023 Jan 19;12:e82843. doi: 10.7554/eLife.82843 (PMC9851614; doi:10.7554/eLife.82843)
Supplement: Figure 3—figure supplement 1—source data 1. [file elife-82843-fig3-figsupp1-data1.zip]

Archive with 9 entries (9 files):
- Annotated/Fig. 3-1A GAPDH.tif
- Annotated/Fig. 3-1A HIF1a.jpg
- Annotated/Fig. 3-1A SM.tif
- Annotated/Fig. 3-1A V5.tif
- Fig. 3-1A GAPDH.tif
- Fig. 3-1A HIF1a.jpg
- Fig. 3-1A SM.tif
- Fig. 3-1A V5.tif
- Figure 3-figure supplement 1-annotated source data.pdf
