# Supplementary material for: Hypoxia truncates and constitutively activates the key cholesterol synthesis enzyme squalene monooxygenase
Source: eLife. 2023 Jan 19;12:e82843. doi: 10.7554/eLife.82843 (PMC9851614; doi:10.7554/eLife.82843)
Supplement: Figure 4—figure supplement 3—source data 1. [file elife-82843-fig4-figsupp3-data1.zip]

Archive with 6 entries (5 files):
- Annotated/
- Annotated/Fig. 4-3C GAPDH.tif
- Annotated/Fig. 4-3C SM.tif
- Fig. 4-3C GAPDH.tif
- Fig. 4-3C SM.tif
- Figure 4-figure supplement 3-annotated source data.pdf
